# Supplementary material for: Clinical Characterization of the Lacrimal Functional Unit in Patients with Chronic Ocular Pain Associated with Dry Eye Disease
Source: J Clin Med. 2025 Jul 24;14(15):5250. doi: 10.3390/jcm14155250 (PMC12347152; doi:10.3390/jcm14155250)
Supplement: Supplementary file 1 [file jcm-14-05250-s001.zip]

Archive with 1 entries (1 files):
- jcm-3698768-supplementary.pdf
